# Supplementary material for: Plant and Soil Core Mycobiomes in a Two-Year Sorghum–Legume Intercropping System of Underutilized Crops in South Africa
Source: Microorganisms. 2022 Oct 20;10(10):2079. doi: 10.3390/microorganisms10102079 (PMC9611730; doi:10.3390/microorganisms10102079)
Supplement: Supplementary file 1 [file microorganisms-10-02079-s001.zip]

Archive with 1 entries (1 files):
- microorganisms-1907098-supplementary.pdf
